# Supplementary material for: The First Report of the Prion Protein Gene (PRNP) Sequence in Pekin Ducks (Anas platyrhynchos domestica): The Potential Prion Disease Susceptibility in Ducks
Source: Genes (Basel). 2021 Jan 28;12(2):193. doi: 10.3390/genes12020193 (PMC7911840; doi:10.3390/genes12020193)
Supplement: Supplementary file 1 [file genes-12-00193-s001.zip]

Archive with 4 entries (3 files):
- genes-1043946- Supplementary figures/
- genes-1043946- Supplementary figures/Supplementary figure 1A.JPG
- genes-1043946- Supplementary figures/Supplementary figure 1B.JPG
- genes-1043946- Supplementary figures/Supplementary figure 2.JPG
